# Supplementary material for: Optimal Synthesis and Application of a Si–Ti–Al Ternary Alloy as an Anode Material for Lithium-Ion Batteries
Source: Materials (Basel). 2021 Nov 16;14(22):6912. doi: 10.3390/ma14226912 (PMC8622031; doi:10.3390/ma14226912)
Supplement: Supplementary file 1 [file materials-14-06912-s001.zip]

Archive with 1 entries (1 files):
- materials-1421776-supplementary.pdf
